# Supplementary material for: Charcot-Marie-Tooth Type 2B: A New Phenotype Associated with a Novel RAB7A Mutation and Inhibited EGFR Degradation
Source: Cells. 2020 Apr 21;9(4):1028. doi: 10.3390/cells9041028 (PMC7226405; doi:10.3390/cells9041028)
Supplement: Supplementary file 1 [file cells-09-01028-s001.zip]

Archive with 4 entries (4 files):
- Figure S1.pdf
- Table S1.pdf
- Table S2.xlsx
- Table S3.xlsx
